# Supplementary material for: Translational Research to Improve the Efficacy of Carbon Ion Radiotherapy: Experience of Gunma University
Source: Front Oncol. 2016 Jun 9;6:139. doi: 10.3389/fonc.2016.00139 (PMC4899433; doi:10.3389/fonc.2016.00139)
Supplement: Supplementary file 1 [file Table_1.XLSX]

## Sheet: Sheet1
SUPLLEMENTARY TABLE 1 | Specification of carbon ion beams utilized in biological studies.
Reference#	Beam type and exposure setting	Energy (MeV/nucleon)	LET (keV/μm)
15	peak of mono-energetic beam	290	30, 70, 100
16	center of 6 cm-SOBP	290	50
18	center of 6 cm-SOBP	290	50
	peak of mono-energetic beam	NA	13, 70
	peak of mono-energetic beam	18.3	108
19	center of 6 cm-SOBP	290	50
23	SOBP (NA for size and position)	290	80
29	entrance of SOBP (NA for size)	290	14, 20
	within SOBP (NA for size)	290	40-100
30	within 6 cm-SOBP	290	20-77
31	center of 6 cm-SOBP	290	50
32	peak of mono-energetic beam	18.3	108
33	peak of mono-energetic beam	18.3	108
34	peak of mono-energetic beam	18.3	108
36	center of 6 cm-SOBP	290	50
39	peak of mono-energetic beam	NA	108
43	peak of mono-energetic beam	NA	108
45	peak of mono-energetic beam	18.3	103
46	peak of mono-energetic beam	290	13
49	center of 6 cm-SOBP	290	50
50	center of 6 cm-SOBP	290	50
51	peak of mono-energetic beam	18.3	108
63	center of 6 cm-SOBP	290	50
68	center of 6 cm-SOBP	290	NA
LET, linear energy transfer; SOBP, spread-out Bragg peak, NA, data not available.
